# Supplementary material for: Single-Cell Profiling Comparisons of Tumor Microenvironment between Primary Advanced Lung Adenocarcinomas and Brain Metastases and Machine Learning Algorithms in Predicting Immunotherapeutic Responses
Source: Biomolecules. 2023 Jan 16;13(1):185. doi: 10.3390/biom13010185 (PMC9855438; doi:10.3390/biom13010185)
Supplement: Supplementary file 1 [file biomolecules-13-00185-s001.zip]

Archive with 8 entries (8 files):
- Figure S1.jpg
- Figure S2.jpg
- Figure S3.jpg
- Figure S4.jpg
- Figure S5.jpg
- Figure S6.jpg
- Figure S7.jpg
- Table S1.xlsx
