# Supplementary material for: Single-Cell Profiling Comparisons of Tumor Microenvironment between Primary Advanced Lung Adenocarcinomas and Brain Metastases and Machine Learning Algorithms in Predicting Immunotherapeutic Responses
Source: Biomolecules. 2023 Jan 16;13(1):185. doi: 10.3390/biom13010185 (PMC9855438; doi:10.3390/biom13010185)
Supplement: Supplementary file 1 [file biomolecules-13-00185-s001.zip › Table S1.xlsx]

## Sheet: Sheet1
LASSO	ADB	ANN	GBDT	KNN	RFC	XGB
PHLDA1	PEA15	FHL3	CCZ1	TMED2	NFIA	TMED2
CRYAB	NFE2L2	PEA15	RPL29	HNRNPU	JAG2	CCZ1
PDGFA	SLC20A2	EXT1	XPC	RPL29	NFE2L2	FAT1
FAT1	TMED2	TMED2	HMGXB3	NFE2L2	PEA15	HNMT
SLC20A2	TPT1	JAG2	CD59	HMGB1	SLC20A2	NFE2L2
GRB10	PHLDA1	ISG15	SPRY4	CCZ1	HMGXB3	EIF4EBP1
JAG2	HMGB1	HMGB1	FJX1	PEA15	CCZ1	RPL29
EXT1	EIF4EBP1	FJX1	EIF4EBP1	SPRY4	PHLDA1	SLC20A2
XPC	EXT1	CA2	HMGB1	FHL3	NAALADL1	CA2
NFE2L2	FAT1	NFE2L2	SLC20A2	PDGFA	HMGB1	PEA15
HNRNPU	XPC	PSMA4	PHLDA1	GRB10	RPL29	SPRY4
CA2	SPRY4	RPL29	CRYAB	EXT1	HNMT	PSMA4
ISG15	ANP32E	MRPL20	PEA15	XPC	SPRY4	EXT1
COPA		PDGFA		HNMT	MRPL20	NAALADL1
TMED2		NAALADL1				PHLDA1
TPT1		XPC				XPC
HMGB1		SPRY4				ANP32E
HNMT		HMGXB3
PEA15
CD59
FHL3
FJX1
SPRY4
HMGXB3
CCZ1
NFIA
MRPL20
GIT1
ANP32E
EIF4EBP1
NAALADL1
PSMA4
